# Supplementary material for: Harnessing Graphene-Modified Electrode Sensitivity for Enhanced Ciprofloxacin Detection
Source: Int J Mol Sci. 2024 Mar 26;25(7):3691. doi: 10.3390/ijms25073691 (PMC11012167; doi:10.3390/ijms25073691)
Supplement: Supplementary file 1 [file ijms-25-03691-s001.zip]

Archive with 1 entries (1 files):
- ijms-2903473-supplementary.pdf
